# Supplementary material for: Intra-Host Co-Existing Strains of SARS-CoV-2 Reference Genome Uncovered by Exhaustive Computational Search
Source: Viruses. 2023 Apr 26;15(5):1065. doi: 10.3390/v15051065 (PMC10224212; doi:10.3390/v15051065)
Supplement: Supplementary file 1 [file viruses-15-01065-s001.zip]

Archive with 1 entries (1 files):
- viruses-2214872-supplementary.pdf
